# Supplementary material for: The Broad Clinical Spectrum of Metatropic Dysplasia: A Case Series and Literature Review
Source: Int J Mol Sci. 2025 Oct 8;26(19):9783. doi: 10.3390/ijms26199783 (PMC12524330; doi:10.3390/ijms26199783)
Supplement: Supplementary file 1 [file ijms-26-09783-s001.zip]

Archive with 1 entries (1 files):
- ijms-3899938-supplementary.xlsx
