# Supplementary material for: The Broad Clinical Spectrum of Metatropic Dysplasia: A Case Series and Literature Review
Source: Int J Mol Sci. 2025 Oct 8;26(19):9783. doi: 10.3390/ijms26199783 (PMC12524330; doi:10.3390/ijms26199783)
Supplement: Supplementary file 1 [file ijms-26-09783-s001.zip › ijms-3899938-supplementary.xlsx]

## Sheet: Hoja 1
Reference	Family	Patient	Gender	Short stature	Progressive kyphoscoliosis	Severe platyspondyly	Bell shaped thorax	Metaphyseal enlargement	Shortening of long bones	Neuropathy	Seizures	Fetal akinesia	Vocal cord paresis	Deep tendon reflexes	Muscular weakness	Variant	Clinical Diagnosis	Complex Phenotype *
This study	1	2024-01-01	F	yes	no	yes	yes	yes	yes	no	yes	no	no	-	yes	p.Asn796del	MD	yes
	2	2024-01-02	F	no	no	yes	yes	yes	yes	no	no	no	no	-	no	p.Pro799Leu	MD	no
	3	2024-01-03	M	no	no	yes	yes	yes	yes	no	yes	no	no	-	no	p.Pro799Leu	MD	yes
20	4	2024-01-04	F	yes	-	no	no	no	no	no	no	no	yes	diminished	yes	p.Ser542Tyr	CMT2C	yes
		2024-02-04	F	yes	-	no	no	no	no	yes	no	no	yes	diminished	yes	p.Ser542Tyr	CMT2C	yes
		2024-03-04	F	yes	-	no	no	no	no	no	no	no	yes	diminished	no	p.Ser542Tyr	CMT2C	yes
		2024-04-04	M	no	-	no	no	no	no	no	no	no	no	diminished	no	p.Ser542Tyr	CMT2C	no
		2024-05-04	M	no	-	no	no	no	no	yes	no	no	yes	diminished	yes	p.Ser542Tyr	CMT2C	no
		2024-06-04	F	yes	-	no	no	no	no	no	no	no	yes	diminished	no	p.Ser542Tyr	CMT2C	yes
	5	2024-01-05	F	no	no	no	no	no	no	yes	no	no	yes	diminished	yes	p.Arg315Trp	CMT2C	no
		2024-02-05	F	no	no	no	no	no	no	yes	no	no	yes	diminished	yes	p.Arg315Trp	CMT2C	no
21	6	2024-01-06	M	-	-	yes	yes	yes	yes	-	-	yes	-	-	-	p.Gly78Trp	Fetal akinesia	yes
	7	2024-01-07	-	-	-	yes	no	yes	yes	-	-	yes	-	-	-	p.Thr740Ile	Fetal akinesia	yes
		2024-02-07	-	-	-	yes	no	yes	yes	-	-	yes	-	-	-	p.Thr740Ile	Fetal akinesia	yes
	8	2024-01-08	M	-	-	yes	no	-	-	yes	no	yes	-	-	yes	p.Lys276Glu	Fetal akinesia	yes
23	9	2024-01-09	F	no	yes	yes	no	yes	no	no	no	no	no	diminished	yes	p.Glu278Lys	Spondylometaphyseal dysplasia	yes
		2024-02-09	F	yes	no	yes	no	no	no	yes	no	no	no	-	yes	p.Glu278Lys	Not diagnosed until daughter was evaluated	yes
	10	2024-01-10	F	no	no	yes	no	no	no	yes	no	no	no	normal	yes	p.Pro799Arg	Spondyloepimetaphyseal dysplasia Maroteaux type	yes
	11	2024-01-11	F	no	no	yes	no	no	no	no	no	no	no	diminished	yes	p.Ala217Ser	Spondylometaphyseal dysplasia Kozlowski type	yes
3	12	2024-01-12	F	-	yes	no	yes	no	yes	no	yes	no	no	normal	yes	p.Gly280Ser	MD	yes
15	13	2024-01-13	F	no	-	yes	no	yes	yes	no	no	no	no	normal	no	p.Gly800Ser	MD	no
	14	2024-01-14	F	no	yes	no	no	yes	yes	no	no	no	no	normal	no	p.Pro799Leu	MD	no
18	15	2024-01-15	F	no	no	no	no	no	no	no	no	no	no	normal	no	p.Pro799Leu/mosaic	MD	no
7	16	2024-01-16	F	yes	yes	yes	no	no	yes	no	no	no	no	normal	no	p.Trp785Cys	MD	no
24	17	2024-01-17	-	no	no	yes	no	yes	yes	no	no	no	no	normal	no	p.Leu618Pro/mosaic	MD	no
19	18	2024-01-18	F	yes	yes	yes	no	yes	yes	yes	no	no	no	diminished	yes	p.Arg315Trp	Spondylometaphyseal dysplasia-Kozlowski type	yes
14	19	2025-01-19	-	-	-	yes	no	yes	-	-	-	-	-	-	-	p.Phe617Leu	MD	no
	20	2025-01-20	-	-	-	yes	no	yes	-	-	-	-	-	-	-	p.Glu797Lys	MD	no
	21	2025-01-21	-	-	-	yes	no	yes	-	-	-	-	-	-	-	p.D333_E337delinsE	MD	no
	22	2025-01-22	-	-	yes	yes	no	yes	-	-	-	-	-	-	-	p.Pro799Leu	MD	no
	23	2025-01-23	-	-	yes	yes	no	yes	-	-	-	-	-	-	-	p.Pro799Leu	MD	no
	24	2025-01-24	-	-	-	yes	yes	-	-	-	-	-	-	-	-	p.Lys197Arg	MD, Lethal infantile	yes
	25	2025-01-25	-	-	yes	yes	-	-	-	-	-	-	-	-	-	p.Phe471del	MD, Lethal infantile	yes
	26	2025-01-26	-	-	-	-	-	-	-	-	-	-	-	-	-	p.Thr89Ile	MD, Lethal neonatal	yes
	27	2025-01-27	-	yes	no	yes	yes	no	yes	-	-	-	-	-	-	p.Ile604Met	MD, Lethal neonatal	yes
	28	2025-01-28	-	yes	no	yes	yes	no	yes	-	-	-	-	-	-	p.Leu618Pro	MD, Lethal neonatal	yes
11	29	2025-01-29	-	-	yes	yes	no	yes	-	-	-	-	-	-	-	p.Pro799Leu	MD	no
	30	2025-01-30	-	-	yes	yes	no	no	yes	no	-	-	-	-	-	p.Ile331Phe	MD	no
	31	2025-01-31	-	-	yes	yes	-	yes	-	no	-	-	-	-	-	p.Asp333Gly	Spondylometaphyseal dysplasia-Kozlowski type	no
	32	32.1	-	-	no	yes	-	-	-	no	-	-	-	-	-	pArg594His	Spondylometaphyseal dysplasia-Kozlowski type	no
	33	33.1	-	-	yes	yes	yes	yes	no	no	-	-	-	-	yes	pArg594His	Spondylometaphyseal dysplasia-Kozlowski type	yes
	34	34.1	-	-	no	yes	yes	yes	yes	no	-	-	-	-	yes	pArg594His	Spondylometaphyseal dysplasia-Kozlowski type	yes
	35	35.1	-	-	yes	yes	-	-	-	no	-	-	-	-	no	pArg594His	Spondylometaphyseal dysplasia-Kozlowski type	no
	36	36.1	-	-	yes	yes	no	yes	yes	no	-	-	-	-	no	p.Ala716Ser	Spondylometaphyseal dysplasia-Kozlowski type	no
25	37	37.1	F	-	yes	-	-	-	-	yes	-	-	yes	absent	yes	p.Pro97Arg	Distal spinal muscular atrophy	yes
	38	38.1	M	-	-	yes	-	-	-	yes	-	-	-	diminished	yes	p.Arg232Cys	Distal spinal muscular atrophy	yes
26	39	39.1	F	yes	yes	yes	no	yes	yes	no	no	no	no	normal	no	p.Ile604Asn	MD	no
27	40	40.1	M	-	yes	yes	no	yes	no	-	-	-	-	-	-	p.Leu619Phe	MD	no
28	41	41.1	M	yes	no	yes	no	yes	yes	-	-	-	-	-	-	p.Lys612Glu	MD	no
16	42	42.1	F	no	no	yes	no	yes	yes	-	-	-	-	-	-	p.Pro799Leu	MD	no
29	43	43.1	F	no	no	yes	no	yes	yes	-	-	-	-	-	-	p.Ser403Thr	MD	no
17	44	44.1	M	yes	yes	yes	no	yes	yes	-	-	-	-	-	-	p.Pro799Leu	MD	no
*We classified patients as having a complex phenotype when they presented both skeletal and neurological abnormalities. MD:metatropic dysplasia; CMT2C:Charcot-Marie-Tooth type 2C.
